# Supplementary material for: Effects of Oxidative Stress on the Autophagy and Apoptosis of Granulosa Cells in Broody Geese
Source: Int J Mol Sci. 2023 Jan 21;24(3):2154. doi: 10.3390/ijms24032154 (PMC9916681; doi:10.3390/ijms24032154)
Supplement: Supplementary file 1 [file ijms-24-02154-s001.zip]

Archive with 1 entries (1 files):
- ijms-2108870-supplementary.pdf
